# Supplementary material for: IRSp53 controls plasma membrane shape and polarized transport at the nascent lumen in epithelial tubules
Source: Nat Commun. 2020 Jul 14;11:3516. doi: 10.1038/s41467-020-17091-x (PMC7360740; doi:10.1038/s41467-020-17091-x)
Supplement: Supplementary file 10 — Source Data [file 41467_2020_17091_MOESM10_ESM.xlsx]

## Sheet: Figure 2B_Statistical analysis
Figure 2B TOP Ctr vs KO C/C9
	Ctr multi	tot	KO multi	tot
2018-01-16	24	61	31	54
2017-10-25	9	25	16	30
2017-01-31	18	49
2018-02-22	21	59	41	66
2020-02-05	13	85
2020-02-19	14	82	24	40
							Ctr	KO
		0.393443		0.574074		%	39.3443	57.4074
		0.36		0.533333			36	53.3333
		0.367347		0.621212			36.7347	62.1212
		0.355932		0.6			35.5932	60
		0.152941					15.2941
		0.170732					17.0732
	MEAN	0.300066		0.582155		MEAN	30.0066	58.2155
	STDEV	0.108011		0.0378275		STDEV	10.8011	3.78275
	TTEST	0.000745868	**
Figure 2B BOTTOM Ctr vs KD
	Ctr					KD
	Sigle lumen	Multi lumen	tot	single lumen	Multi lumen	Sigle lumen	Multi lumen	tot	single lumen	Multi lumen
2015-10-14	33	4	37	0.891892	0.108108	21	21	42	0.5	0.5
2015-05-11	33	8	41	0.804878	0.195122	21	26	47	0.446809	0.553191
2015-11-30	4	0	4	1	0	8	10	18	0.444444	0.555556
2015-12-23	28	4	32	0.875	0.125	9	14	23	0.391304	0.608696
			MEAN	0.892942	0.107058			MEAN	0.445639	0.554361
			STDEV	0.0807046	0.0807046			STDEV	0.0443853	0.0443853
			TTEST	0.000287123	***
%
	Ctr	KD
	10.8108	50
	19.5122	55.3191
	0	55.5556
	12.5	60.8696
MEAN	10.7058	55.4361
STDEV	8.07046	4.43853

## Sheet: Figure 2B_WBs-Gels
Figure 2B

## Sheet: Figure 2C_Statistical analysis
Figure 2C
	Multilumen	Total Cysts	% Multilumen
Caco-2	13	75	17.3333
IRSp53 KO #3	42	75	56
IRSp53 KO #12	26	75	34.6667
	Multilumen	Total Cysts	% Multilumen
Caco-2	12	65	18.4615
IRSp53 KO #3	30	56	53.5714
IRSp53 KO #12	24	70	34.2857
	Multilumen	Total Cysts	% Multilumen
IRSp53 KO #3 GFP	24	53	45.283
IRSp53 KO #3 IRSp53-GFP	4	25	16
	Multilumen	Total Cysts	% Multilumen
#3 GFP	33	66	50
#3 IRSp53-GFP	18	67	26.8657
	Caco-2			IRSp53 KO #3			IRSp53 KO #12			KO #3 GFP			KO #3 GFP-IRSp53
	Multilumen	Total Cysts	%	Multilumen	Total Cysts	%	Multilumen	Total Cysts	%	Multilumen	Total Cysts	%	Multilumen	Total Cysts	%
Exp1	13	75	17.3333	42	75	56	26	75	34.6667	24	53	45.283	4	25	16
Exp2	12	65	18.4615	30	56	53.5714	24	70	34.2857	33	66	50	18	67	26.8657
		AVE	17.8974			54.7857			34.4762			47.6415			21.4328
		STDEV	0.797761			1.71726			0.269374			3.33541			7.68319
			C2 vs #3	C2 vs #12	C2 vs #3 GFP	C2 vs #3 GFP-IRSp53
		TTEST	0.00669967	0.0114667	0.0399242	0.632436
			**	*	*
	Caco-2	IRSp53 KO #3	IRSp53 KO #12	KO #3 GFP	KO #3 GFP-IRSp53
AVE	17.8974	54.7857	34.4762	47.6415	21.4328
STDEV	0.797761	1.71726	0.269374	3.33541	7.68319

## Sheet: Figure 2C_WBs-Gels
Figure 2C

## Sheet: Figure 4A_Graphic profiles
Figure 4A - Intensity profiles (ImageJ software)
Actin										PODXL										RAB7										RAB11										RAB35
	Actin	GFP-IRSp53									PODXL	GFP-IRSp53									RFP-RAB7	GFP-IRSp53									RAB11	GFP-IRSp53									RFP-RAB35	GFP-IRSp53
0	44000	10000								0	40000	32000								0	35000	5000								0	17000	21000								0	24000	4000
1	43674	56949								1	27873	36524								1	43560	23461								1	39743	27812								1	41974	11209
2	52324	46779								2	26346	85197								2	39593	4747								2	42562	50620								2	41093	21429
3	58203	26885								3	24759	60294								3	43217	0.000								3	68210	69440								3	21062	20222
4	55654	43695								4	28530	30327								4	37471	3102								4	45829	61023								4	5962	17140
5	65499	47853								5	31961	42231								5	36187	4556								5	65639	51787								5	9479	22995
6	66099	50483								6	41929	72329								6	36730	7959								6	82258	47275								6	8420	31642
7	69155	44763								7	27304	49226								7	31208	7847								7	42085	102899								7	37121	45059
8	71284	40948								8	28885	55010								8	56460	12101								8	118280	77471								8	79701	46654
9	72166	45102								9	40839	77289								9	57290	43774								9	85574	75919								9	91333	69889
10	79866	63546								10	27331	54512								10	74658	16370								10	61454	98296								10	98118	86229
11	76412	109410								11	24170	41720								11	76536	7054								11	107164	84674								11	98036	94492
12	78599	88493								12	41257	53972								12	82052	25202								12	142937	98132								12	109827	113049
13	79339	65036								13	13497	55029								13	87543	29539								13	184390	106211								13	127934	138394
14	72086	56445								14	32778	66819								14	102134	20533								14	168843	66441								14	99701	153262
15	84578	73215								15	35895	60651								15	108969	32535								15	125863	97527								15	89481	150827
16	89126	75829								16	46656	68356								16	107212	78195								16	118301	139891								16	106728	159391
17	85548	60973								17	45259	77804								17	102375	99237								17	169082	196775								17	137554	160898
18	99090	36008								18	62130	101111								18	105613	103541								18	108758	178953								18	148444	155556
19	100235	76424								19	72173	114691								19	124075	121083								19	86575	104345								19	159593	155398
20	110843	99550								20	39289	100942								20	123912	125297								20	180188	74651								20	155336	148823
21	119696	92914								21	45768	163030								21	122872	110801								21	122375	75323								21	152802	193519
22	128247	111403								22	52120	124400								22	134586	96881								22	62720	82923								22	166930	223778
23	132840	132000								23	52043	121951								23	144264	110637								23	78707	108598								23	203022	233623
24	147161	136414								24	79547	126190								24	145695	119249								24	98477	95229								24	221568	224914
25	159091	106733								25	72147	127252								25	151030	95335								25	144239	131118								25	209646	220882
26	168247	140813								26	93754	108918								26	163815	158142								26	148624	119615								26	231812	221444
27	187296	92663								27	50452	132117								27	158165	174555								27	125879	152245								27	231000	205000
28	194970	133203								28	70217	134105								28	150948	166990								28	67968	165786								28	170527	210513
29	212807	151823								29	59411	133556								29	166497	192283								29	70793	194547								29	152896	229531
30	231992	181036								30	28620	117198								30	162809	123974								30	175278	143428								30	151210	221654
31	215379	175784								31	55521	108391								31	150189	110966								31	200111	150222								31	140650	171765
32	221994	199208								32	49413	122226								32	160326	87456								32	137926	172950								32	112219	119838
33	234482	188918								33	63260	150020								33	180781	111056								33	173896	167212								33	90222	92679
34	223299	164292								34	80456	120374								34	177006	128114								34	113258	145155								34	69284	82384
35	229250	132773								35	72490	97707								35	198631	106610								35	91828	138035								35	49868	76890
36	221425	143628								36	56480	109979								36	203054	127851								36	71557	133319								36	56556	82667
37	213070	132869								37	50866	145253								37	205763	118818								37	71679	158478								37	59394	85775
38	195046	154360								38	60100	132569								38	206519	127138								38	116932	130867								38	87863	98433
39	187253	145682								39	75490	47534								39	202908	107935								39	192662	114881								39	102333	106617
40	197034	159722								40	64967	71041								40	183008	131714								40	146069	169672								40	116849	113132
41	192021	173708								41	53513	82001								41	178936	109379								41	121995	209765								41	164176	122767
42	195233	192745								42	49635	76725								42	167468	136549								42	71807	231960								42	164432	119160
43	183273	210951								43	15398	86111								43	159048	190790								43	123104	234177								43	162882	138181
44	190765	236081								44	22320	42000								44	148139	163014								44	161823	221470								44	160516	161346
45	168660	205100								45	33122	63326								45	146011	143554								45	130881	178741								45	179111	161111
46	161440	196560								46	33691	40731								46	141372	207164								46	102794	151787								46	190122	171942
47	158092	161403								47	44192	61975								47	155866	154990								47	176256	112497								47	156140	191567
48	150652	136644								48	42137	71945								48	143221	153415								48	123344	115312								48	172704	198988
49	132016	156198								49	43003	80842								49	174011	157815								49	131249	94831								49	155856	185723
50	111792	96034								50	55661	60893								50	163217	146864								50	67303	95821								50	188679	195631
51	98471	65257								51	77157	74618								51	175068	98492								51	70937	76907								51	183012	176877
52	80643	40995								52	86066	105964								52	176399	83322								52	87734	66540								52	163844	154037
53	73894	64426								53	79309	89231								53	173946	114839								53	27908	64584								53	115106	140325
54	71311	44925								54	98539	107157								54	170150	110121								54	94396	46370								54	110000	133000
55	62454	57783								55	82500	118500								55	163867	92772								55	67138	58024								55	125237	128165
56	61791	36122								56	88980	92191								56	148006	115810								56	100680	50634								56	123206	120797
57	64544	32764								57	111464	88472								57	147492	56382								57	32925	30203								57	125000	115123
58	68640	51999								58	118612	75780								58	129899	45290								58	71230	73988								58	112905	118177
59	70383	64797								59	143371	113177								59	124109	32999								59	81359	106166								59	81520	119794
60	74060	66180								60	128455	126719								60	129236	122929								60	90576	165099								60	67802	111617
61	76407	71976								61	157039	101888								61	117130	126022								61	149542	188572								61	91447	71501
62	97256	82293								62	169526	118987								62	105360	83686								62	160000	199667								62	33737	61848
63	115728	65953								63	179918	113953								63	118916	84700								63	212120	190568								63	5667	41333
64	117850	77518								64	219311	145675								64	121926	105382								64	196768	219257								64	3145	33237
65	122393	72043								65	205331	134035								65	105374	105023								65	207976	167716								65	6813	35992
66	134460	103791								66	240880	152280								66	135370	91221								66	206560	117401								66	18037	38444
67	143688	86303								67	246368	202037								67	135500	111000								67	191684	166582								67	2374	39937
68	152086	104751								68	228299	170816								68	125994	171051								68	172384	116908								68	0.491	24846
69	161400	115880								69	232441	204842								69	150673	132551								69	146698	164989								69	0.000	28605
70	171448	123076								70	226736	189033								70	160752	139336								70	136277	161184								70	5004	27509
71	165167	90674								71	252200	220490								71	157837	96474								71	111901	128331								71	4949	31901
72	174344	92300								72	244212	198967								72	147301	68827								72	167861	128336								72	9778	33000
73	169209	82566								73	241642	208767								73	132747	109859								73	151762	131549								73	12693	14439
74	155670	60360								74	250291	214273								74	127263	94814								74	178333	129565								74	9346	11097
75	139819	70677								75	252851	215337								75	116016	88353								75	140698	101073								75	3000	17877
76	140398	75679								76	255000	151658								76	118533	76141								76	135317	122917								76	4516	16307
77	134724	105648								77	249150	187680								77	127367	48994								77	95879	140791								77	15096	18687
78	130728	92492								78	235155	203994								78	102545	55064								78	123114	139543								78	8704	25877
79	125161	96343								79	248315	202319								79	100974	54694								79	120231	125279								79	5885	30451
80	125987	86592								80	247562	206843								80	108341	49480								80	131471	139111								80	8392	32154
81	123230	90712								81	246630	185275								81	117200	31381								81	171760	160254								81	4.362e-23	30000
82	126878	86005								82	221142	199918								82	121049	33904								82	194325	125686
83	128955	97007								83	185474	171276								83	126162	33269								83	171851	186593
84	121450	91870								84	232229	99608								84	129621	18290								84	137237	124890
85	113104	95261								85	226322	121905								85	129885	5610								85	159696	104782
86	109160	88044								86	174956	109445								86	113219	87183								86	166415	46161
87	103183	67500								87	188050	129977								87	96055	16501								87	65494	72968
88	99742	45614								88	172800	123000								88	97020	32470								88	80995	47322
89	87116	42468								89	141151	107357								89	91022	44695								89	72852	53454
90	83327	48130								90	112926	99694								90	89955	43210								90	66629	43788
91	82948	51279								91	142524	102015								91	77031	30757								91	58549	45962
92	74240	51400								92	118857	111660								92	77035	35383								92	30322	48348
93	77022	38130								93	126410	93602								93	86210	69970								93	50000	5.102e-09
94	77928	57222								94	99549	53416								94	93062	41860
95	70282	59769								95	95335	43665								95	106528	56481
96	71953	48203								96	61617	63916								96	115830	75886
97	71386	67003								97	43670	97813								97	128283	107637
98	65113	39809								98	45457	64209								98	133267	78926
99	62221	32570								99	28180	60650								99	139722	98851
100	59699	25752								100	32190	59736								100	124379	102434
101	53470	21087								101	43549	34427								101	140375	87711
102	54380	25655								102	46949	9925								102	147002	69761
103	48872	26953								103	36168	21816								103	136361	112178
104	54369	28465								104	52656	49867								104	129990	104973
105	54749	14104								105	53370	28798								105	121652	112161
106	51849	25167								106	46926	18898								106	129982	90331
107	50634	42577								107	44732	17559								107	128893	104630
108	45061	21512								108	46006	28025								108	127959	121036
109	46150	22418								109	66027	18859								109	109085	130211
110	49444	42025								110	51000	18000								110	116309	111804
111	48894	19924																		111	110470	100945
112	50712	9108																		112	105167	105063
113	50876	15884																		113	118261	86993
114	50400	29231																		114	99328	123836
115	44000	15000																		115	144852	131375
																				116	146117	137470
																				117	137704	133199
																				118	147297	130479
																				119	122673	127616
																				120	113178	149177
																				121	117340	128279
																				122	125725	85484
																				123	125054	49412
																				124	113688	51156
																				125	116741	76903
																				126	97473	77191
																				127	85639	94689
																				128	93086	44096
																				129	79382	30345
																				130	76985	44041
																				131	81732	42818
																				132	78535	32575
																				133	74147	24630
																				134	81000	8000

## Sheet: Figure 4B_Statistical analysis
Figure 4B Ctr vs IRSp53-KO
	Ctr multi	inv	tot	IRSp53 KO multi	inv	tot
2018-02-21	13	0	30	26	1	46
2018-01-16	11	0	28	16	3	26
2017-10-20	10	0	21	22	0	31
2017-12-20	9	0	22	16	1	24
2018-01-31	5	0	22	8	1	13
2016-03-15	7	0	29
2016-04-08	6	0	30
%	43.3333	0		56.5217	2.17391			Ctr	IRSp53-KO
	39.2857	0		61.5385	11.5385		AVE	34.0018	63.4466
	47.619	0		70.9677	0		STDEV	11.3181	5.52657
	40.9091	0		66.6667	4.16667
	22.7273	0		61.5385	7.69231
	24.1379	0
	20	0
MEAN	34.0018	0		63.4466	5.11427
STDEV	11.3181	0		5.52657	4.57209
	Multi Ctr vs KO		Inverted Ctr vs KO
TTEST	0.000199554	***	0.0333393	*
			1tail
								Ctr	IRSp53-KO
							AVE	0	5.11427
							STDEV	0	4.57209

## Sheet: Figure 4C_Statistical analysis
Figure 4C Ctr vs IRSp53 KD vs RAB35 KD
	scr				IRSp53 KD				RAB35 KD
	multi	inverted	total		multi	inverted	total		multi	inverted	total
2017-11-14	6	0	18		11	1	22		14	3	22
2017-11-29	5	0	14		17	5	30		19	5	34
2016-03-15	7	0	29		18		42
2016-04-08	6	0	30		14		30
2016-04-28	10	0	30		16		30
2020-01-01	3	0	21		13	2	21		8		12
2020-02-01	5	0	21		14	2	21
	33.3333	0			50	4.54545			63.6364	13.6364
	35.7143	0			56.6667	16.6667			55.8824	14.7059
	24.1379	0			42.8571
	20	0			46.6667
	33.3333	0			53.3333
	14.2857	0			61.9048	9.52381			66.6667
	23.8095	0			66.6667	9.52381
	Multi	Inv			Multi	Inv			Multi	Inv
MEAN	26.3734	0		AVE	54.0136	10.0649		AVE	62.0618	14.1711
STDEV	7.9837	0		STDEV	8.41056	4.98776		STDEV	5.56191	0.756264
	Scr vs IRSp53 KD Multi		Scr vs IRSp53 KD inv		Scr vs Rab35 KD multi		Scr vs RAb35 KD Inv
TTEST	3.95969e-05	***	0.0136806	*	0.000262197	***	0.012006	*
			1 tail				1 tail
	Ctr	IRSp53KD	RAB35 KD
MEAN	26.3734	54.0136	62.0618
STDEV	7.9837	8.41056	5.56191
	Ctr	IRSp53KD	RAB35 KD
MEAN	0	10.0649	14.1711
STDEV	0	4.98776	0.756264

## Sheet: Figure 4C_WBs-Gels
Figure 4C

## Sheet: Figure 5A_WBs-Gels
Figure 5A

## Sheet: Figure 5B_WBs-Gels
Figure 5B

[truncated: 24 more sheets: Figure 5C_WBs-Gels, Figure 5D_WBs-Gels, Figure 5E_Statistical analysis, Figure 5E_WBs-Gels, Figure 6B_Statistical analysis, Figure 6C_WBs-Gels, Figure 6C_Statistical analysis, Fgure 7A_Statistical analysis, Figure 9C_Statistical analysis, S Figure 1A_WBs-Gels, S Figure1B_WBs-Gels, S Figure1B_RT-PCR, S Figure1C_WBs-Gels, S Figure1D_WBs-Gels, S Figure3D_Statistical Analysis, S Figure3E_Statistical analysis, S Figure4A_Statistical analysis, S Figure4D_WBs-Gels, S Figure4E_WBs-Gels, S Figure5A_WBs-Gels …]
